# Supplementary material for: The Effects of a 12-Week-Long Sand Exercise Training Program on Neuromechanical and Functional Parameters in Type II Diabetic Patients with Neuropathy
Source: Int J Environ Res Public Health. 2023 Apr 5;20(7):5413. doi: 10.3390/ijerph20075413 (PMC10094138; doi:10.3390/ijerph20075413)
Supplement: Supplementary file 1 [file ijerph-20-05413-s001.zip]

Archive with 1 entries (1 files):
- Table S1. Sand training exercises.pdf
